# Supplementary material for: 1-Tetradecanol, Diethyl Phthalate and Tween 80 Assist in the Formation of Thermo-Responsive Azoxystrobin Nanoparticles
Source: Molecules. 2022 Nov 17;27(22):7959. doi: 10.3390/molecules27227959 (PMC9694888; doi:10.3390/molecules27227959)
Supplement: Supplementary file 1 [file molecules-27-07959-s001.zip]

Archive with 1 entries (1 files):
- molecules-1996273-supplementary.pdf
